# Supplementary material for: Two new species of the Entoloma quadratum–murrayi complex in Japan
Source: PLoS One. 2025 Feb 12;20(2):e0302695. doi: 10.1371/journal.pone.0302695 (PMC11819469; doi:10.1371/journal.pone.0302695)
Supplement: S1 Table — GenBank accession number are provided for the consensus sequences of the nuclear ribosomal internal transcribed spacer 1 (ITS1) and spacer 2 (ITS2) regions (NA: not available). (XLSX) [file pone.0302695.s001.xlsx]

## Sheet: S1_Table
Strain	Specimen ID	Locality	Collection date	Collector	GenBank Accession
					ITS1	ITS2
Sequences obtained in this study
E. album
EN21	TNS: F-82991	Japan. Kyoto Pref.: Yoshidayama	18/Jul/2019	Otomi Satomi	LC786659	LC786710
EN22	TNS: F-82992	Japan. Hyogo Pref.: Mt. Maya	20/Jul/2019	Yoriko Sugiyama	LC786660	LC786711
EN24	TNS: F-82994	Japan. Hyogo Pref.: Mt. Maya	20/Jul/2019	Yoriko Sugiyama	LC786662	LC786713
EN39	TNS: F-83004	Japan. Shiga Pref.: Tanakami	12/Sep/2019	Otomi Satomi	LC786672	LC786723
EN55	TNS: F-83018	Japan. Shiga Pref.: Tanakami	11/Oct/2019	Otomi Satomi	LC786681	LC786733
EN60	TNS: F-83023	Japan. Shiga Pref.: Tanakami	02/Nov/2019	Hirotoshi Sato	LC786684	LC786738
EN61	TNS: F-83024	Japan. Shiga Pref.: Tanakami	02/Nov/2019	Hirotoshi Sato	LC786685	LC786739
EN74	KYO: HC41	Japan. Kyoto Pref.: Kutashimonocho	17/Sep/2018	Hirotoshi Sato	LC786695	LC786748
E. flavescens
EN04	TNS: F-82977	Japan. Kyoto Pref.: Yoshidayama	15/Jul/2020	Otomi Satomi	LC786645	LC786697
EN07	TNS: F-82980	Japan. Kyoto Pref.: Mt. Daimonji	31/Jul/2020	Otomi Satomi	LC786648	LC786700
EN10	TNS: F-82983	Japan. Kyoto Pref.: Mt. Daimonji	31/Jul/2020	Otomi Satomi	LC786651	LC786703
EN11	TNS: F-82984	Japan. Kyoto Pref.: Mt. Daimonji	31/Jul/2020	Otomi Satomi	LC786652	LC786704
EN16	TNS: F-82987	Japan. Shiga Pref.: Tanakami	28/Aug/2020	Otomi Satomi	LC786655	LC786706
EN18	TNS: F-82988	Japan. Shiga Pref.: Tanakami	28/Aug/2020	Otomi Satomi	LC786656	LC786707
EN20	TNS: F-82990	Japan. Hyogo Pref.: Mt. Maya	13/Jul/2021	Yoriko Sugiyama	LC786658	LC786709
EN25	TNS: F-82995	Japan. Kyoto Pref.: Yoshidayama	29/Jul/2019	Otomi Satomi	LC786663	LC786714
EN26	TNS: F-82996	Japan. Gifu Pref.: Gero	09/Aug/2019	Otomi Satomi	LC786664	LC786715
EN27	TNS: F-82997	Japan. Kyoto Pref.: Mt. Daimonji	06/Sep/2019	Otomi Satomi	LC786665	LC786716
EN33	TNS: F-82998	Japan. Shiga Pref.: Tanakami	12/Sep/2019	Otomi Satomi	LC786666	LC786717
EN54	TNS: F-83017	Japan. Shiga Pref.: Tanakami	11/Oct/2019	Otomi Satomi	LC786680	LC786732
EN62	TNS: F-83025	Japan. Shiga Pref.: Tanakami	02/Nov/2019	Hirotoshi Sato	LC786686	LC786740
EN63	TNS: F-83026	Japan. Shiga Pref.: Tanakami	02/Nov/2019	Hirotoshi Sato	LC786687	LC786741
EN65	KYO: YK71	Japan. Kagoshima Pref.: Yakushima	10/Sep/2008	Hirotoshi Sato	LC786688	NA
EN66	KYO: YK77	Japan. Kagoshima Pref.: Yakushima	10/Sep/2008	Hirotoshi Sato	LC786689	LC786742
EN69	KYO: YK278	Japan. Kagoshima Pref.: Yakushima	12/Sep/2008	Hirotoshi Sato	LC786691	LC786744
EN70	KYO: YK489	Japan. Kagoshima Pref.: Yakushima	5/Oct/2004	Hirotoshi Sato	LC786692	LC786745
EN72	KYO: KS97	Japan. Gifu Pref.: Gero	22/Sep/2018	Hirotoshi Sato	LC786693	NA
EN73	KYO: HC43	Japan. Kyoto Pref.: Kutashimonocho	17/Sep/2018	Hirotoshi Sato	LC786694	LC786747
E. kermesinum
EN13	TNS: F-82985	Japan. Kyoto Pref.: Sasari-Toge Pass	16/Sep/2020	Yoriko Sugiyama	LC786653	NA
EN15	TNS: F-82986	Japan. Shiga Pref.: Tanakami	28/Aug/2020	Otomi Satomi	LC786654	LC786705
EN34	TNS: F-82999	Japan. Shiga Pref.: Tanakami	12/Sep/2019	Otomi Satomi	LC786667	LC786718
EN35	TNS: F-83000	Japan. Shiga Pref.: Tanakami	12/Sep/2019	Otomi Satomi	LC786668	LC786719
EN36	TNS: F-83001	Japan. Shiga Pref.: Tanakami	12/Sep/2019	Otomi Satomi	LC786669	LC786720
EN37	TNS: F-83002	Japan. Shiga Pref.: Tanakami	12/Sep/2019	Otomi Satomi	LC786670	LC786721
EN38	TNS: F-83003	Japan. Shiga Pref.: Tanakami	12/Sep/2019	Otomi Satomi	LC786671	LC786722
EN40	TNS: F-83005	Japan. Shiga Pref.: Tanakami	12/Sep/2019	Otomi Satomi	LC786673	LC786724
EN41	TNS: F-83006	Japan. Shiga Pref.: Tanakami	12/Sep/2019	Otomi Satomi	LC786674	LC786725
EN46	TNS: F-83011	Japan. Shiga Pref.: Tanakami	12/Sep/2019	Otomi Satomi	NA	NA
EN50	TNS: F-83013	Japan. Shiga Pref.: Tanakami	30/Sep/2019	Otomi Satomi	LC786676	LC786728
EN51	TNS: F-83014	Japan. Shiga Pref.: Tanakami	30/Sep/2019	Otomi Satomi	LC786677	LC786729
EN52	TNS: F-83015	Japan. Shiga Pref.: Tanakami	30/Sep/2019	Otomi Satomi	LC786678	LC786730
EN53	TNS: F-83016	Japan. Shiga Pref.: Tanakami	11/Oct/2019	Otomi Satomi	LC786679	LC786731
EN59	TNS: F-83022	Japan. Shiga Pref.: Tanakami	11/Oct/2019	Otomi Satomi	LC786683	LC786737
EN67	KYO: YK125	Japan. Kagoshima Pref.: Yakushima	12/Sep/2008	Hirotoshi Sato	LC786690	LC786743
EN75	KYO: HC59	Japan. Kyoto Pref.: Kutashimonocho	17/Sep/2018	Hirotoshi Sato	LC786696	LC786749
E. aff. luteum
EN09	TNS: F-82982	Japan. Kyoto Pref.: Mt. Daimonji	31/Jul/2020	Otomi Satomi	LC786650	LC786702
EN48	TNS: F-83012	Japan. Shiga Pref.: Tanakami	12/Sep/2019	Otomi Satomi	LC786675	LC786727
EN57	TNS: F-83020	Japan. Shiga Pref.: Tanakami	11/Oct/2019	Otomi Satomi	LC786682	LC786735
E. virescens
EN44	TNS: F-83009	Japan. Shiga Pref.: Tanakami	12/Sep/2019	Otomi Satomi	NA	LC786726
EN56	TNS: F-83019	Japan. Shiga Pref.: Tanakami	11/Oct/2019	Otomi Satomi	NA	LC786734
EN58	TNS: F-83021	Japan. Shiga Pref.: Tanakami	11/Oct/2019	Otomi Satomi	NA	LC786736
EN71	KYO: YK617	Japan. Kagoshima Pref.: Yakushima	31/Aug/2005	Hirotoshi Sato	NA	LC786746
E. cf. cyanonigrum
EN19	TNS: F-82989	Japan. Shiga Pref.: Tanakami	28/Aug/2020	Otomi Satomi	LC786657	LC786708
E. sp.
EN08	TNS: F-82981	Japan. Kyoto Pref.: Mt. Daimonji	31/Jul/2020	Otomi Satomi	LC786649	LC786701
EN06	TNS: F-82979	Japan. Kyoto Pref.: Fushimi-inari	17/Jul/2020	Otomi Satomi	LC786647	LC786699
EN05	TNS: F-82978	Japan. Kyoto Pref.: Fushimi-inari	17/Jul/2020	Otomi Satomi	LC786646	LC786698
EN23	TNS: F-82993	Japan. Hyogo Pref.: Mt. Maya	20/Jul/2019	Yoriko Sugiyama	LC786661	LC786712
Sequences obtained from NCBI
E. quadratum
	iNat 136495142	USA			OP749675	OP749675
	iNat:16890676	USA			ON366783	ON366783
		Canada			KJ705173	KJ705173
E. murrayi
	iNat:130564867	USA			OP643382	OP643382
	iNat:130412454	USA			OP643060	OP643060
		Canada			KJ705172	KJ705172
E. album
	KA12-1315	South Korea			KR673546	KR673546
E. aff. quadratum
	MHHNU 8211	China			KU518319	KU518319
	HMJAU60892				ON059547	ON059547
					OL616156	OL616156
	PAN241	Panama			MZ611690	MZ611690
	LE254355	Russia			KC898452	KC898452
E. aff. murrayi
	QI1001	China			KJ658967	KJ658967
	HFJAU-TD335	China			MN622719	MN622719
	MHHNU 30602	China			MK250917	MK250917
E. aff. luteum
	GDGM27698	China			JQ281486	JQ281486
E. cycneum
	LE F-343654	Viet Nam			OQ779461	OQ779461
E. kovalenkoi
	LE312529	Viet Nam			OK257210	OK257210
E. peristerinum
	LE F-343653	Viet Nam			OQ779466
