# Supplementary material for: Two new species of the Entoloma quadratum–murrayi complex in Japan
Source: PLoS One. 2025 Feb 12;20(2):e0302695. doi: 10.1371/journal.pone.0302695 (PMC11819469; doi:10.1371/journal.pone.0302695)
Supplement: S2 Table — Forward and reverse primers are fused with Illumina sequencing primer regions and 6-mer Ns (5’-TCGTCGGCAGCGTCAGATGTGTATAAGAGACAGNNNNNN [forward primer]-3’ and 5’-GTCTCGTGGGCTCGGAGATGTGTATAAGAGACAGNNNNNN [reverse primer]-3’). (XLSX) [file pone.0302695.s002.xlsx]

## Sheet: S2_Table
Gene	Forward primer (5'-3')	Reverse primer (5'-3')	Reference
FG459	GTYCGYACYATTGCYATGGA	ACGTTGTTGATGAGYTCCTGRAT	Sato et al. (2017)
FG465	ATCATGCCYGTCCARAARCARAC	GCYTTCAAGAAGTTRCCCAT	Sato et al. (2017)
FG487	GTBGAYCGYCTCATSAARCARAT	TTGTADATRWAKCGGATRTAYTT	Sato et al. (2017)
FG507	AGSTWCCTYGTCTTCCAYGGHGG	ACCTTCTTGTTRGGCTTRTC	Sato et al. (2017)
FG524	TTYACGACRTGYATGAARAC	ACYTCRATRGGYTGRTTCCA	Sato et al. (2017)
FG525	ATGGAYTGGGGYAAYGCNATYGT	ARTATCCYTTCCTCTCRAAYTG	Sato et al. (2017)
FG533	ATGACVGGNAAYATMTGYGT	TARTCYTCTGGCATRCTCATRAA	Sato et al. (2017)
FG534	GAGGTGCAYGTBAGYATGGC	ATRACRCANGADATRTTGATCTC	Sato et al. (2017)
FG1021	TCVYRCAACAACTTCCCYAC	GTCTCGACGGTGCGYTGCATVCC	Sato et al. (2020)
FG1024	CAYTWYTTCGAYATGAACAC	AGCTTYCCHGTYTGYACVGACCA	Sato et al. (2020)
FG546	CARGCNATGGAYAACTCYCAYGT	TCRATRTCCATNAGYTTCAT	Sato et al. (2020)
FG576	AAGAAGGTSCTYCACATGGA	GCYTCCATYTCBGTRCTBGG	Sato et al. (2020)
FG652	AARTCSATGYTCATGTAYCC	GTGTAYTCGCAVAGRCAVACRTC	Sato et al. (2020)
FG673	AGCATCGGNACMACVAAGAA	CCRAARTCRATRTCVAGCAT	Sato et al. (2020)
FG684	GCVGACAAGAACTGYGARAAGG	CCGTGWGGRTGGATNGTRAA	Sato et al. (2020)
FG756	CAGTAYCCBCARTAYAGYTGYAG	TCYCCRCGGTTBACVACYGACAT	Sato et al. (2020)
FG761	AAYGTVTTCAAAGTBTGYGAYCA	CATRTGYGTRAABCCRATYTCCT	Sato et al. (2020)
FG771	TGATCACNTCNATYGAYTGGGC	GTCGAYCKGATNGGYTTCTT	Sato et al. (2020)
FG813	AACAARGTYATHCGGCAYTAYCAYGG	CGVACAGAYTTYTTGTGRTG	Sato et al. (2020)
FG848	GARTTYGAGAAGGAYGAYGA	GGYTCNGAGAARCCRAAGAA	Sato et al. (2020)
FG927	GARGGBTTYGCNATGGAYTGGGC	TTCCARCTRATVACATTNACRTC	Sato et al. (2020)
FG975	GAGCTBGAVGAYTGGGTHGAGGT	KRCABTCGTCRAAGAKYTGCAT	Sato et al. (2020)
MS320	AAYCCWCATGCNCGHTTYCCGT	CARCADCCCATBCCRAARCCCAT	Sato et al. (2020)
MS348	GTSCACMGGYTVTGGAARGA	CCRAAWGCRATGGTRTAVAGGTC	Sato et al. (2020)
MS353	TACATGTTYTAYYTBGAYTGYGG	GTYARRTGRATGACRTGRCTGAA	Sato et al. (2020)
MS355	GTYGAYATCAACATGGRYAAG	CCRTCGCGVGCCTTCTTBGCRAG	Sato et al. (2020)
MS358	TTCGARATGYTSGGMAAYTGGTC	GGKCCRGTYGCDCCCATYTC	Sato et al. (2020)
MS361	TGGGCTGCRAARACRCCNAAYGG	TGGAARTTNCGGAACCADATYTT	Sato et al. (2020)
MS378	TGTGYATYGCGCARATVTGGG	TCYTCCCARTAGAKCCANGCRCA	Sato et al. (2020)
MS417	AAYCAYGARGCRAARGABATGAA	GTRACRCCRTCYTTRCTGAA	Sato et al. (2020)
MS444	GAYGGMAAGAARATGAGCAARAG	AGRATCCAKCGRTCCATVACRTT	Sato et al. (2020)
MS453	GGCAGATGACNGAYATCATYGG	CGCTGRTCRGTRWACCARTARTA	Sato et al. (2020)
FG579	GARGCTGCNAAYGCNTGGTGGAA	GCATCYTCYTGNGMRTACCA	Sato et al. (2017)
FG588	GAGAYGAGCTBGTSATGGTNCARGT	TTKGAVAGRTCRATRTARCCT	Sato et al. (2017)
FG591	ATGRGYTTYGCDGARATYATGAA	GGRTCYTTGAAYTGNGTRTT	Sato et al. (2017)
FG595	GGNCARCAYCAGATGTGGGC	ACCATNCCYTGGAABTCGTTGTT	Sato et al. (2017)
FG598	CATYACNAGYAGCAARGAYAA	TGCCARAACCGNGTYTCRAAYTT	Sato et al. (2017)
FG621	AAGGCGAARCARGARAAYGTNTC	ATGATRTAYTTGATNGTRTTVTC	Sato et al. (2017)
FG636	AAGAARGTCATYGARATYAA	GTYTTGTCCCARCCRCARATCAT	Sato et al. (2017)
FG644	ATGGAYACYGAYAARATCAA	TCCTCGCCRATCATRATYTCYTC	Sato et al. (2017)
ITS1	TAGAGGAAGTAAAAGTCGTAA	TTYRCTRCGTTCTTCATC	Toju et al. [2012]
ITS2	GATGAAGAACGYAGYRAA	RBTTTCTTTTCCTCCGCT	Toju et al. [2012]
mtLSU	CCGTACCCTAAACCGACACA	TTAAGACCGCTATTAACCA	Sato et al. (2020)
